# Supplementary material for: Activities Carried Out during the First COVID-19 Lockdown by Italian Citizens
Source: Int J Environ Res Public Health. 2023 Feb 22;20(5):3906. doi: 10.3390/ijerph20053906 (PMC10001561; doi:10.3390/ijerph20053906)
Supplement: Supplementary file 1 [file ijerph-20-03906-s001.zip]

Archive with 1 entries (1 files):
- ijerph-2190372-supplementary.pdf
